# Supplementary material for: An application of nowcasting methods: Cases of norovirus during the winter 2023/2024 in England
Source: PLoS Comput Biol. 2025 Feb 21;21(2):e1012849. doi: 10.1371/journal.pcbi.1012849 (PMC11878933; doi:10.1371/journal.pcbi.1012849)
Supplement: S1 Table — The texts defining a pathway description change over time, as triage algorithms are updated by NHS 111. (XLSX) [file pcbi.1012849.s001.xlsx]

## Sheet: Sheet1
Indicator name	Condition – pathway description
gastro intestinal (GI) symptoms	Contains “diarrhoea” or “vomit” or “nausea”
fever	Contains “fever” or “high temperature”
headache	Contains “headache” or “migraine”
limb pain	Contains “arm pain” or “painful arm” or “leg pain” or “painful leg” or “limb pain”
stomach pain	Contains “abdominal pain” or “stomach ache”
not limb or stomach pain	Does not contain “abdominal pain” or “stomach ache” and does not contain “arm pain” or “painful arm” or “leg pain” or “painful leg”, or “limb pain”
